# Supplementary material for: Identification of Serum-Based Metabolic Feature and Characteristic Metabolites in Paraquat Intoxicated Mouse Models
Source: Front Physiol. 2020 Feb 6;11:65. doi: 10.3389/fphys.2020.00065 (PMC7017841; doi:10.3389/fphys.2020.00065)
Supplement: Supplementary file 1 [file Table_1.csv]

Supplementary Table 1_v1. All identified metabolites by metabolomics approach.
Class	Name	HMDBID	KeggID	Pathway	Ctrl1	Ctrl2	Ctrl3	Ctrl4	Ctrl5	Ctrl6	Ctrl7	Ctrl8	Ctrl9	Ctrl10	PQ30d1	PQ30d2	PQ30d3	PQ30d4	PQ30d5	PQ30d6	PQ30d7	PQ30d8	PQ30d9	PQ30d10	PQ3d1	PQ3d2	PQ3d3	PQ3d4	PQ3d5	PQ3d6	PQ3d7	PQ3d8
Alcohols	2-Hydroxypyridine	HMDB13751	C02502	NA	30305	15436	28002	25366	32274	29269	27864	29824	28524	29972	35590	42036	33987	30641	32007	28035	28048	38018	30855	30022	28934	35079	22531	23956	25098	25268	22467	40349
Alcohols	Myoinositol	HMDB00211	C00137	Galactose Metabolism,Inositol Metabolism,Inositol Phosphate Metabolism,Phosphatidylinositol Phosphate Metabolism	17472	32611	8678	12351	34088	26689	61886	37559	48950	65744	22053	21519	29216	17779	41957	19100	23715	19783	15782	16663	7370	1754	2969	1528	556	31538	62646	26484
Amino Acid	L-Alanine	HMDB00161	C00041	Alanine Metabolism,Glucose-Alanine Cycle,Glycine and Serine Metabolism,Selenoamino Acid Metabolism,Transcription/Translation,Urea Cycle	424491	410842	1004103	800904	382902	601028	494173	1445016	346540	437478	417153	274025	539815	406288	472744	1108723	613071	323451	314253	550390	580188	77167	335360	253034	467286	616461	399922	238639
Amino Acid	Alpha-ketoisovaleric acid	HMDB00019	C00141	Valine, Leucine and Isoleucine Degradation	36411	33547	16537	14172	25266	29674	16230	25789	21401	23145	42648	34733	28872	34527	13298	34716	34438	40705	21401	31427	36585	37648	23023	13914	19145	28802	28260	14294
Amino Acid	2-Hydroxybutyric acid	HMDB00008	C05984	NA	53760	30304	24317	16661	25762	18921	62700	36286	50712	54164	64881	19747	34955	35163	28152	20039	24711	35502	26286	26455	816622	1347720	893829	543915	887359	54126	103154	188741
Amino Acid	Sarcosine	HMDB00271	C00213	Glycine and Serine Metabolism	12361	9408	18242	4667	6883	35379	5842	28853	30189	8951	2379	38818	7064	5274	38384	20188	39724	21893	8859	21422	18212	6113	20007	32477	29305	7332	38321	38066
Amino Acid	L-Valine	HMDB00883	C00183	Propanoate Metabolism,Transcription/Translation,Valine, Leucine and Isoleucine Degradation	649106	450378	502918	268537	279302	384579	543791	497628	496220	668345	478951	215599	324696	372300	349489	289916	344552	172420	313793	393474	689574	564521	267527	612044	697871	457394	245988	352421
Amino Acid	Urea	HMDB00294	C00086	Arginine and Proline Metabolism,Urea Cycle	463768	792983	621168	658106	604149	542200	704694	929031	535618	1026389	273009	444302	685601	1208159	298990	791082	604977	94662	80198	760797	1251820	320963	636373	783581	1132726	623805	991294	803929
Amino Acid	L-Leucine	HMDB00687	C00123	Transcription/Translation,Valine, Leucine and Isoleucine Degradation	542911	382030	552383	254812	244309	424556	654666	556846	437172	607743	274729	107489	383269	270894	351394	335924	404264	182588	300095	418413	781358	675872	187316	885959	765009	457967	292057	409939
Amino Acid	L-Alloisoleucine	HMDB00557	NA	NA	224598	184831	239670	129603	87466	196809	267066	274898	167294	274289	145032	64575	146162	105874	160039	177057	197374	85105	105444	190211	185855	252547	166171	453536	291418	199349	130537	162527
Amino Acid	L-Proline	HMDB00162	C00148	Arginine and Proline Metabolism,Transcription/Translation	154594	39404	241629	81299	83414	155192	201821	322072	114171	232851	126509	90841	120695	75272	121560	131038	46450	77072	83588	185878	111925	81918	1445074	116027	201021	102167	35135	63894
Amino Acid	Glycine	HMDB00123	C00037	Alanine Metabolism,Ammonia Recycling,Bile Acid Biosynthesis,Carnitine Synthesis,Glutathione Metabolism,Glycine and Serine Metabolism,Methionine Metabolism,Porphyrin Metabolism	664531	505167	627665	608779	328650	595822	396215	834990	421526	465531	531301	464039	494595	411376	624555	889753	994336	358909	515558	735802	370500	209588	340858	436188	419680	361089	346999	302669
Amino Acid	L-Serine	HMDB00187	C00065	Ammonia Recycling,Glycine and Serine Metabolism,Homocysteine Degradation,Methionine Metabolism,Sphingolipid Metabolism	137023	96535	135365	82104	73113	104233	87360	356101	88281	112571	107249	45216	101307	66582	115277	249588	185777	56582	89056	185653	175105	75032	99552	172821	220495	118902	150640	94076
Amino Acid	Acetylglycine	HMDB00532	NA	NA	1505	1087	1306	929	2005	1055	356	746	565	1325	2294	1045	594	1708	469	765	1010	845	1974	1872	9584	8022	9113	9680	10445	510	2071	4591
Amino Acid	L-Threonine	HMDB00167	C00188	Glycine and Serine Metabolism,Threonine and 2-Oxobutanoate Degradation,Transcription/Translation	168941	88024	154567	79595	74206	112692	138323	175004	105586	174361	153007	60458	135654	95148	138752	156078	188601	66993	101593	207016	146470	107994	91122	116207	159819	111214	127691	72904
Amino Acid	Methylcysteine	HMDB02108	NA	NA	1355	1521	1147	1657	786	1135	1711	1064	1068	1653	781	3972	1503	1852	902	850	1168	1477	1187	941	2651	2558	1723	2414	2107	463	1443	1508
Amino Acid	Beta-Alanine	HMDB00056	C00099	Aspartate Metabolism,Beta-Alanine Metabolism,Propanoate Metabolism,Pyrimidine Metabolism	5284	4519	6609	3962	6297	5666	7846	6327	7211	6866	6992	8152	5840	5844	6631	9521	5360	5622	4298	3803	3924	2522	1527	4333	8573	5326	2110	1942
Amino Acid	L-Homoserine	HMDB00719	C00263	Methionine Metabolism	351	201	161	299	241	229	358	383	269	315	321	321	287	60	234	830	373	279	217	317	304	264	356	179	350	372	285	119
Amino Acid	Aminomalonic acid	HMDB01147	C00872	NA	21759	25051	21070	16584	19643	27848	14356	28950	21955	17394	45130	13623	33746	19778	44007	47471	39997	22990	20789	45446	13345	42409	20410	40073	7899	17421	55685	23458
Amino Acid	L-Methionine	HMDB00696	C00073	Betaine Metabolism,Glycine and Serine Metabolism,Methionine Metabolism,Spermidine and Spermine Biosynthesis,Transcription/Translation	50788	42655	43378	35779	31701	48125	41909	65978	31014	43437	55616	30226	52787	36699	51754	52488	69424	29602	30278	64333	57399	32110	36203	25774	50689	47440	37355	27920
Amino Acid	L-Aspartic acid	HMDB00191	C00049	Ammonia Recycling,Arginine and Proline Metabolism,Aspartate Metabolism,Beta-Alanine Metabolism,Malate-Aspartate Shuttle,Transcription/Translation,Urea Cycle	14325	16985	26924	13190	22666	15498	21871	26137	19095	16166	14285	19444	29385	23536	35222	28876	25528	12919	16007	20528	17161	15487	33753	24819	38401	16001	14223	10403
Amino Acid	2-Phenylglycine	HMDB02210	NA	NA	4271	3683	3573	2932	2635	4147	3596	5886	2630	3714	2177	2349	4558	3020	4546	4632	6225	2451	2529	5729	4602	2725	846	2075	4541	4202	2961	668
Amino Acid	Pyroglutamic acid	HMDB00267	C01879	Glutathione Metabolism	418803	497845	590744	488232	511981	629058	471239	1038067	385627	437791	381483	333739	625768	404992	661636	1091532	669417	250622	374788	571813	524840	407828	817230	505212	743557	349868	501942	343747
Amino Acid	4-Hydroxy-L-proline	HMDB06055	C01015	Arginine and Proline Metabolism	2434	2383	2106	2020	961	2327	2681	1002	2638	4089	2472	6071	3193	927	3036	2031	2847	2359	1003	3034	3472	1168	787	2218	3974	1512	1172	2600
Amino Acid	L-Cysteine	HMDB00574	NA	Cysteine Metabolism,Glutathione Metabolism,Glycine and Serine Metabolism,Methionine Metabolism,Pantothenate and CoA Biosynthesis,Taurine and Hypotaurine Metabolism,Transcription/Translation	17005	29790	15397	22068	17637	25745	19423	32507	18425	26125	24298	12699	29880	20779	20654	24455	32415	8792	27075	34316	20483	10001	21079	12773	22499	14555	17659	16737
Amino Acid	Creatinine	HMDB00562	C00791	NA	111300	94716	96846	113770	58963	91967	48673	64184	28169	32422	167395	109227	121320	110640	49852	81493	101350	24804	35521	58062	133845	57381	119459	83319	146478	33353	33264	28610
Amino Acid	D-2-Hydroxyglutaric acid	HMDB00606	C01087	NA	6073	4324	5795	7040	4170	6517	5233	5656	3425	6786	6509	11930	5350	3519	4406	9529	4917	4122	7256	4581	7769	5396	9822	7040	10161	4887	2792	2257
Amino Acid	L-Arginine	HMDB00517	C00062	Arginine and Proline Metabolism,Glycine and Serine Metabolism,Transcription/Translation,Urea Cycle	11419	8638	23220	14161	4947	14599	12211	24119	8979	14534	13554	8339	16094	8035	11788	11598	14504	8366	9919	8739	6782	4606	8016	5949	6258	20106	11319	9911
Amino Acid	L-Glutamic acid	HMDB00148	C00025	Alanine Metabolism,Amino Sugar Metabolism,Ammonia Recycling,Arginine and Proline Metabolism,Cysteine Metabolism,Folate Metabolism,Glucose-Alanine Cycle,Glutamate Metabolism,Glutathione Metabolism,Glycine and Serine Metabolism,Histidine Metabolism,Malate-Aspartate Shuttle,Transcription/Translation,Urea Cycle	15682	9901	21302	15578	11576	13703	11402	23559	9655	12507	13277	13921	14969	9880	14110	25828	17078	8317	12544	11643	12316	13285	31966	17628	25831	13738	9601	5387
Amino Acid	L-Phenylalanine	HMDB00159	C00079	Phenylalanine and Tyrosine Metabolism,Transcription/Translation	67169	52205	72016	56138	34411	70506	83895	224922	70331	88919	49448	31444	58506	34764	57776	119236	65225	33022	42348	59291	171227	88781	129219	76039	256389	65312	71187	65363
Amino Acid	Homocysteine	HMDB00742	NA	Betaine Metabolism,Catecholamine Biosynthesis,Glycine and Serine Metabolism,Homocysteine Degradation,Methionine Metabolism	259	188	225	329	132	398	371	510	311	471	380	214	365	191	318	182	331	183	209	326	158	126	397	244	279	459	250	160
Amino Acid	L-Asparagine	HMDB00168	C00152	Ammonia Recycling,Aspartate Metabolism,Transcription/Translation	7019	6389	9293	8613	3693	10323	8402	56570	6639	10705	6205	5279	9837	3665	9519	27330	11446	4005	8317	9797	6824	4530	11783	5733	9459	10286	8800	4763
Amino Acid	L-Glutamine	HMDB00641	C00064	Amino Sugar Metabolism,Ammonia Recycling,Glutamate Metabolism,Phenylacetate Metabolism,Purine Metabolism,Pyrimidine Metabolism,Transcription/Translation,Urea Cycle	321985	404914	567443	399624	158053	556754	416849	1020774	358651	405415	353940	235658	599204	378992	553822	884142	689782	227874	351449	559060	520229	438416	349052	224499	460733	238334	662072	512503
Amino Acid	Ornithine	HMDB00214	C00077	Arginine and Proline Metabolism,Glycine and Serine Metabolism,Spermidine and Spermine Biosynthesis,Urea Cycle	275089	227287	227713	202215	167683	401836	470508	619797	400881	524123	203804	160756	337667	215458	366525	560086	348937	123388	134179	345348	313103	132582	211073	117596	385000	212755	130129	116083
Amino Acid	L-Lysine	HMDB00182	C00047	Biotin Metabolism,Carnitine Synthesis,Lysine Degradation,Transcription/Translation	474210	385474	514743	327286	374601	460234	553886	578486	516584	554115	353979	316552	559055	432388	546570	441225	267079	283679	433501	243305	553586	295357	172776	170378	378833	141609	381709	426786
Amino Acid	L-Tyrosine	HMDB00158	C00082	Catecholamine Biosynthesis,Phenylalanine and Tyrosine Metabolism,Transcription/Translation,Tyrosine Metabolism	808036	352556	483127	425198	298912	532851	627811	1113188	681860	574817	485030	405597	702868	463947	588566	957821	697598	447332	539171	653078	558147	151624	489218	75800	577810	878301	502943	273215
Amino Acid	5-Hydroxylysine	HMDB00450	C16741	NA	441	668	385	447	515	961	676	592	541	572	1426	1643	937	759	963	366	1013	137	434	205	949	2310	1561	743	1124	676	691	470
Amino Acid	L-Tryptophan	HMDB00929	C00078	Transcription/Translation,Tryptophan Metabolism	325560	139862	144203	215492	86770	304292	187416	444098	188445	196843	188826	136458	238454	102561	124267	265080	230304	184881	152531	156304	159988	124818	235374	53925	255921	185557	276372	124962
Amino Acid	3-Nitrotyrosine	HMDB01904	NA	NA	236	452	434	8432	2348	11294	3037	7654	2145	2952	2713	572	9741	3413	5245	1012	12421	2043	2709	545	385	1331	2323	1764	1733	1798	1983	3555
Amino Acid	L-Cystine	HMDB00192	C00491	NA	397	2022	611	1614	485	3383	2492	4198	2295	2594	1265	569	1979	1970	2009	2152	5609	801	4736	4876	490	469	908	218	155	2247	2553	1548
Amino Acid	Ratio of L-Valine/Alpha-ketoisovaleric acid	HMDB00883/HMDB00019	C00183/C00141	Valine, Leucine and Isoleucine Degradation; Propanoate Metabolism,Transcription/Translation,Valine, Leucine and Isoleucine Degradation	17.82719508	13.42528393	30.41168289	18.94841942	11.05446054	12.96013345	33.50529883	19.29613401	23.18676697	28.87643119	11.23032733	6.207324446	11.24605154	10.78286558	26.2813205	8.351077313	10.00499448	4.235843262	14.66253913	12.52025329	18.84854449	14.99471419	11.61998871	43.98763835	36.45186733	15.88063329	8.704458599	24.65517
Amino Acid	Ratio of Alpha-ketoisovaleric acid/L-Valine	HMDB00019/HMDB00883	C00141/C00183	Valine, Leucine and Isoleucine Degradation; Propanoate Metabolism,Transcription/Translation,Valine, Leucine and Isoleucine Degradation	0.056094074	0.07448632	0.0328821	0.05277485	0.090461221	0.077159699	0.029846025	0.051823852	0.043128048	0.034630318	0.0890446	0.161100005	0.088920098	0.092739726	0.038049838	0.11974503	0.09995008	0.236080501	0.068201011	0.079870589	0.053054495	0.066690167	0.086058603	0.02273366	0.027433437	0.062969781	0.114883653	0.040559445
Amino Acid	Ratio of Beta-Alanine/L-Aspartic acid	HMDB00056/HMDB00191	C00099/C00049	Aspartate Metabolism,Beta-Alanine Metabolism,Propanoate Metabolism,Pyrimidine Metabolism; Ammonia Recycling,Arginine and Proline Metabolism,Aspartate Metabolism,Beta-Alanine Metabolism,Malate-Aspartate Shuttle,Transcription/Translation,Urea Cycle	0.36886562	0.266058287	0.245468727	0.300379075	0.277816995	0.365595561	0.358739884	0.242070628	0.377638125	0.424718545	0.489464473	0.419255297	0.198740854	0.248300476	0.188263017	0.329720183	0.209965528	0.435173001	0.268507528	0.185259158	0.228658004	0.162846258	0.045240423	0.174583988	0.223249395	0.332854197	0.148351262	0.18667692
Amino Acid	Ratio of L-Serine/Glycine	HMDB00187/HMDB00123	C00065/C00037	Alanine Metabolism,Ammonia Recycling,Bile Acid Biosynthesis,Carnitine Synthesis,Glutathione Metabolism,Glycine and Serine Metabolism,Methionine Metabolism,Porphyrin Metabolism; Ammonia Recycling,Glycine and Serine Metabolism,Homocysteine Degradation,Methionine Metabolism,Sphingolipid Metabolism	0.206195046	0.191095222	0.215664407	0.134866676	0.222464628	0.174939831	0.220486352	0.426473371	0.209431921	0.241812038	0.201861092	0.097440086	0.204828193	0.161851931	0.184574617	0.280513806	0.186835235	0.157649989	0.172737112	0.252313802	0.472618084	0.357997595	0.292062971	0.396207599	0.525388391	0.329287239	0.434122289	0.310821392
Amino Acid	Ratio of Glycine/L-Serine	HMDB00123/HMDB00187	C00037/C00065	Alanine Metabolism,Ammonia Recycling,Bile Acid Biosynthesis,Carnitine Synthesis,Glutathione Metabolism,Glycine and Serine Metabolism,Methionine Metabolism,Porphyrin Metabolism; Ammonia Recycling,Glycine and Serine Metabolism,Homocysteine Degradation,Methionine Metabolism,Sphingolipid Metabolism	4.849777045	5.232993215	4.636833746	7.414730098	4.495096631	5.716251091	4.535428114	2.344812286	4.774821309	4.135443409	4.953901668	10.26271674	4.882140425	6.178486678	5.41786306	3.564886934	5.352309489	6.343165671	5.789143909	3.963318664	2.115873333	2.793314852	3.423919158	2.523929384	1.903353818	3.03686229	2.303498407	3.217281772
Amino Acid	Ratio of Sarcosine/Glycine	HMDB00271/HMDB00123	C00213/C00037	Alanine Metabolism,Ammonia Recycling,Bile Acid Biosynthesis,Carnitine Synthesis,Glutathione Metabolism,Glycine and Serine Metabolism,Methionine Metabolism,Porphyrin Metabolism; Glycine and Serine Metabolism	0.018601089	0.018623544	0.029063274	0.007666165	0.020943253	0.059378472	0.01474452	0.034554905	0.071618358	0.019227506	0.004477688	0.083652452	0.014282393	0.012820388	0.061458158	0.022689443	0.039950278	0.060998749	0.017183324	0.029113811	0.049155196	0.029166746	0.058695997	0.074456427	0.069827011	0.020305243	0.110435477	0.125767753
Amino Acid	Ratio of L-Glutamic acid/Pyroglutamic acid	HMDB00148/HMDB00267	C00025/C01879	Alanine Metabolism,Amino Sugar Metabolism,Ammonia Recycling,Arginine and Proline Metabolism,Cysteine Metabolism,Folate Metabolism,Glucose-Alanine Cycle,Glutamate Metabolism,Glutathione Metabolism,Glycine and Serine Metabolism,Histidine Metabolism,Malate-Aspartate Shuttle,Transcription/Translation,Urea Cycle; Glutathione Metabolism	0.037444813	0.019887716	0.036059613	0.031906962	0.022610214	0.021783365	0.02419579	0.022695067	0.025037147	0.028568426	0.034803648	0.041712236	0.023921006	0.024395544	0.021325925	0.023662156	0.025511751	0.033185435	0.033469588	0.020361552	0.023466199	0.032575007	0.039115059	0.034892283	0.034739771	0.039266238	0.019127708	0.015671409
Amino Acid	Ratio of Oxoglutaric acid/L-Glutamic acid	HMDB00208/HMDB00148	C00026/C00025	Alanine Metabolism,Amino Sugar Metabolism,Ammonia Recycling,Arginine and Proline Metabolism,Cysteine Metabolism,Folate Metabolism,Glucose-Alanine Cycle,Glutamate Metabolism,Glutathione Metabolism,Glycine and Serine Metabolism,Histidine Metabolism,Malate-Aspartate Shuttle,Transcription/Translation,Urea Cycle; Alanine Metabolism,Ammonia Recycling,Carnitine Synthesis,Citric Acid Cycle,Gluconeogenesi…	0.826807805	1.172305828	0.475260539	1.117088201	0.442553559	1.133255491	0.57130328	0.709452863	0.147488348	1.199408331	0.931761693	0.893973134	0.448059323	0.771761134	0.463288448	1.164627536	0.668169575	0.689791992	1.256855867	0.965301039	0.763397207	0.773880316	0.352562097	0.681586113	0.490883048	0.544911923	0.401416519	0.589010581
Amino Acid	Ratio of L-Glutamine/L-Glutamic acid	HMDB00641/HMDB00148	C00064/C00025	Alanine Metabolism,Amino Sugar Metabolism,Ammonia Recycling,Arginine and Proline Metabolism,Cysteine Metabolism,Folate Metabolism,Glucose-Alanine Cycle,Glutamate Metabolism,Glutathione Metabolism,Glycine and Serine Metabolism,Histidine Metabolism,Malate-Aspartate Shuttle,Transcription/Translation,Urea Cycle; Amino Sugar Metabolism,Ammonia Recycling,Glutamate Metabolism,Phenylacetate Metabolism,Pu…	20.53213876	40.8962731	26.63801521	25.65310053	13.65350726	40.630081	36.55928784	43.32840953	37.14665976	32.41504757	26.6581306	16.92823791	40.0296613	38.35951417	39.25031892	34.23191885	40.39009252	27.39858122	28.01729911	48.01683415	42.24009419	33.000828	10.91947694	12.73536419	17.83643684	17.34852235	68.95865014	95.13699647
Amino Acid	Ratio of L-Glutamic acid/L-Glutamine	HMDB00148/HMDB00641	C00025/C00064	Alanine Metabolism,Amino Sugar Metabolism,Ammonia Recycling,Arginine and Proline Metabolism,Cysteine Metabolism,Folate Metabolism,Glucose-Alanine Cycle,Glutamate Metabolism,Glutathione Metabolism,Glycine and Serine Metabolism,Histidine Metabolism,Malate-Aspartate Shuttle,Transcription/Translation,Urea Cycle; Amino Sugar Metabolism,Ammonia Recycling,Glutamate Metabolism,Phenylacetate Metabolism,Pu…	0.048704132	0.024452106	0.037540334	0.038981643	0.073241255	0.024612306	0.02735283	0.023079546	0.026920321	0.03084987	0.037512008	0.059072894	0.024981475	0.026069152	0.0254775	0.029212502	0.024758547	0.03649824	0.035692234	0.020826029	0.02367419	0.03030227	0.091579478	0.078521508	0.056065009	0.057641797	0.014501444	0.010511158
Amino Acid	Ratio of L-Glutamic acid/Oxoglutaric acid	HMDB00148/HMDB00208	C00025/C00026	Alanine Metabolism,Amino Sugar Metabolism,Ammonia Recycling,Arginine and Proline Metabolism,Cysteine Metabolism,Folate Metabolism,Glucose-Alanine Cycle,Glutamate Metabolism,Glutathione Metabolism,Glycine and Serine Metabolism,Histidine Metabolism,Malate-Aspartate Shuttle,Transcription/Translation,Urea Cycle; Alanine Metabolism,Ammonia Recycling,Carnitine Synthesis,Citric Acid Cycle,Gluconeogenesi…	1.209470924	0.853019729	2.104109048	0.895184462	2.259613508	0.882413549	1.750383789	1.409536915	6.780196629	0.833744417	1.073235793	1.118601848	2.231847324	1.295737705	2.158482484	0.858643617	1.496626063	1.449712393	0.795636179	1.035946259	1.309934057	1.292189476	2.836379769	1.467166042	2.03714511	1.835158963	2.491177997	1.69776237
Amino Acid	Ratio of L-Tyrosine/L-Phenylalanine	HMDB00158/HMDB00159	C00082/C00079	Catecholamine Biosynthesis,Phenylalanine and Tyrosine Metabolism,Transcription/Translation,Tyrosine Metabolism; Phenylalanine and Tyrosine Metabolism,Transcription/Translation	12.02989474	6.753299492	6.708606421	7.574156543	8.686524658	7.557527019	7.483294594	4.949217951	9.695013579	6.4645014	9.808890147	12.89902684	12.01360544	13.34561615	10.18703268	8.032985005	10.69525489	13.54648416	12.73191178	11.01479145	3.259690353	1.707842894	3.785960269	0.996856876	2.253645827	13.44777376	7.065096155	4.1799642
Amino Acid	Ratio of Pyruvic acid/L-Alanine	HMDB00243/HMDB00161	C00022/C00041	Alanine Metabolism,Glucose-Alanine Cycle,Glycine and Serine Metabolism,Selenoamino Acid Metabolism,Transcription/Translation,Urea Cycle; Alanine Metabolism,Amino Sugar Metabolism,Ammonia Recycling,Citric Acid Cycle,Cysteine Metabolism,Gluconeogenesis,Glucose-Alanine Cycle,Glycine and Serine Metabolism,Glycolysis,Pyruvaldehyde Degradation,Pyruvate Metabolism,Transfer of Acetyl Groups into Mitochon…	0.06549491	0.126228574	0.024419806	0.030465574	0.080122329	0.050556713	0.041594745	0.025827396	0.060414382	0.064595248	0.038309685	0.031810966	0.041245612	0.070553401	0.048159257	0.016902328	0.044427154	0.024090202	0.058401988	0.051846872	0.023295897	0.310702762	0.111748569	0.101808453	0.072375376	0.037974827	0.02015143	0.083959453
Amino Acid	Ratio of L-Asparagine/L-Aspartic acid	HMDB00168/HMDB00191	C00152/C00049	Ammonia Recycling,Aspartate Metabolism,Transcription/Translation; Ammonia Recycling,Arginine and Proline Metabolism,Aspartate Metabolism,Beta-Alanine Metabolism,Malate-Aspartate Shuttle,Transcription/Translation,Urea Cycle	0.489982548	0.376155431	0.345156737	0.652994693	0.162931263	0.666085947	0.384161675	2.164364694	0.347682639	0.662192255	0.434371719	0.271497634	0.334762634	0.155718899	0.270257226	0.946460729	0.448370417	0.310008515	0.519585181	0.477250585	0.397645825	0.29250339	0.349094895	0.230992385	0.24632171	0.642834823	0.618716164	0.457848697
Amino Acid	Ratio of Pyruvic acid/L-Serine	HMDB00243/HMDB00187	C00022/C00065	Ammonia Recycling,Glycine and Serine Metabolism,Homocysteine Degradation,Methionine Metabolism,Sphingolipid Metabolism; Alanine Metabolism,Amino Sugar Metabolism,Ammonia Recycling,Citric Acid Cycle,Cysteine Metabolism,Gluconeogenesis,Glucose-Alanine Cycle,Glycine and Serine Metabolism,Glycolysis,Pyruvaldehyde Degradation,Pyruvate Metabolism,Transfer of Acetyl Groups into Mitochondria,Urea Cycle	0.202900243	0.537214482	0.181139881	0.297184059	0.41961074	0.29151996	0.235290751	0.104804536	0.237151822	0.251032682	0.149008382	0.19278574	0.219777508	0.430521763	0.1974982	0.075083738	0.14661126	0.13771164	0.206083812	0.153706108	0.077187973	0.319543661	0.37644648	0.149061746	0.153382163	0.19688483	0.053498407	0.212976742
Amino Acid	Ratio of Ornithine/L-Arginine	HMDB00214/HMDB00517	C00077/C00062	Arginine and Proline Metabolism,Glycine and Serine Metabolism,Spermidine and Spermine Biosynthesis,Urea Cycle; Arginine and Proline Metabolism,Glycine and Serine Metabolism,Transcription/Translation,Urea Cycle	24.09046326	26.31245659	9.806761413	14.27971188	33.8958965	27.52489897	38.531488	25.69745844	44.64650852	36.06185496	15.03644681	19.27761122	20.98092457	26.81493466	31.09306074	48.291602	24.057984	14.74874492	13.52747253	39.51802266	46.16676497	28.78462875	26.33146208	19.76735586	61.5212528	10.58166716	11.49651029	11.71254162
Amino Acid	Ratio of Urea/L-Arginine	HMDB00294/HMDB00517	C00086/C00062	Arginine and Proline Metabolism,Urea Cycle; Arginine and Proline Metabolism,Glycine and Serine Metabolism,Transcription/Translation,Urea Cycle	40.61371399	91.80169021	26.75142119	46.47313043	122.1243178	37.1395301	57.70976988	38.51863676	59.65229981	70.61985689	20.14231961	53.28000959	42.59978874	150.3620411	25.36392942	68.20848422	41.71104523	11.31508487	8.085290856	87.0576725	184.57977	69.68367347	79.3878493	131.7164229	181.0044743	31.02581319	87.5778779	81.11482192
Carbohydrates	D-Threitol	HMDB04136	C16884	NA	4188	5663	4733	6029	4104	7010	5797	5876	5414	8118	6350	18092	4576	3939	6485	3877	5973	5132	2172	5279	4831	2473	6067	3965	4810	4638	3375	2147
Carbohydrates	Threonic acid	HMDB00943	C01620	NA	63789	67914	60590	92340	56636	67288	65337	46851	53019	77850	78809	65103	83369	76371	74385	58112	120471	66017	122364	109253	71677	83460	80231	53347	80029	54032	91394	71236
Carbohydrates	L-Arabinose	HMDB00646	C00259	NA	4384	8542	3748	4403	4367	5242	2088	2017	1930	5810	4790	12435	6457	3046	4326	3687	5292	4423	2896	5067	1752	2208	3912	9608	3359	3875	1736	5390
Carbohydrates	Ribonolactone	HMDB01900	C02674	NA	42281	17856	24469	31085	22888	35563	17498	21567	14381	16845	66732	44444	28880	13570	26120	22778	19358	43469	13911	17204	31244	33679	23879	22928	23227	12526	14521	11848
Carbohydrates	L-Arabitol	HMDB01851	C00532	NA	9914	12924	10146	10669	9044	12489	12186	7520	12928	17087	5702	16098	7003	10295	12165	6996	9272	19961	10126	14572	4639	2698	4330	2947	6652	8553	5353	7159
Carbohydrates	Rhamnose	HMDB00849	C00507	NA	12388	10899	10762	11621	8272	12183	2767	6337	6737	9482	11898	30445	11615	7145	9410	10460	11719	2816	12493	13565	18365	13189	25510	22678	26270	7779	9586	9188
Carbohydrates	1,5-Anhydrosorbitol	HMDB02712	C07326	NA	75461	78140	64474	83695	77764	70494	53177	18012	60318	76685	68681	87060	51979	68764	69015	13655	75766	63077	50982	51570	52806	51614	54104	27881	65509	69341	47163	36874
Carbohydrates	D-Tagatose	HMDB03418	C00795	NA	25507	28224	37913	15383	39794	51718	67101	63838	49837	54445	30892	37929	38304	32514	44041	48533	34090	34781	27145	34860	48103	48201	46682	23512	31417	39272	49314	37479
Carbohydrates	D-Mannose	HMDB00169	C00159	Fructose and Mannose Degradation,Galactose Metabolism	196090	460235	392562	125790	350963	147220	411913	329977	286907	116292	264986	428642	175523	388270	365107	475794	800086	336509	300317	149571	204639	464873	841042	478348	506728	126297	668347	288913
Carbohydrates	D-Galactose	HMDB00143	C00984	Galactose Metabolism,Lactose Degradation,Nucleotide Sugars Metabolism	519244	399979	437117	929318	636869	877526	541356	532459	596177	1042327	730925	676976	362073	462198	894027	860219	357881	471998	511739	350461	705479	614060	520800	132052	10382	300650	418380	626994
Carbohydrates	D-Glucose	HMDB00122	C00031	Galactose Metabolism,Gluconeogenesis,Glucose-Alanine Cycle,Glycolysis,Lactose Degradation,Lactose Synthesis,Transfer of Acetyl Groups into Mitochondria	579206	316992	387322	900921	636869	407805	327916	297074	308896	1042327	852761	676976	453364	571907	494621	247639	451187	471998	726869	350461	705479	614060	520800	132052	10382	300650	348250	626994
Carbohydrates	Mannitol	HMDB00765	C00392	NA	12487	10854	8841	14929	4478	14539	8643	6246	8595	13298	17342	44030	13530	10322	10772	9441	18277	13379	18937	16676	6209	5689	12258	5266	6802	10519	7058	4781
Carbohydrates	Sorbitol	HMDB00247	C00794	Fructose and Mannose Degradation,Galactose Metabolism	112269	136408	107085	120574	116778	11909	77770	34293	35327	149139	136073	114254	29097	97144	17099	28936	132833	128067	115172	124703	7370	5197	2969	1528	2529	53518	62646	26484
Carbohydrates	Galactonic acid	HMDB00565	C00880	NA	2865	5322	7948	2635	5103	2683	5617	4912	1838	4372	5961	36471	7482	9593	3092	7514	5377	7594	1910	6582	4143	2614	4392	1933	546	5079	5591	4513
Carbohydrates	Glucose 6-phosphate	HMDB01401	C00092	Galactose Metabolism,Gluconeogenesis,Glycolysis,Inositol Metabolism,Inositol Phosphate Metabolism,Nucleotide Sugars Metabolism,Pentose Phosphate Pathway,Starch and Sucrose Metabolism	1841	1378	4192	1772	3251	2056	4513	2804	4405	2091	1044	6459	2946	3842	4294	1310	3810	1431	1258	2541	4702	3745	6875	4511	9013	3056	3454	697
Carbohydrates	Sucrose	HMDB00258	C00089	Galactose Metabolism,Starch and Sucrose Metabolism	519	740	1110	784	912	2328	2542	1459	1352	2575	1013	3645	905	581	2579	567	1473	584	333	4315	2204	1338	936	777	1004	523	866	893
Carbohydrates	Ratio of D-Glucose/Sucrose	HMDB00122/HMDB00258	C00031/C00089	Galactose Metabolism,Gluconeogenesis,Glucose-Alanine Cycle,Glycolysis,Lactose Degradation,Lactose Synthesis,Transfer of Acetyl Groups into Mitochondria; Galactose Metabolism,Starch and Sucrose Metabolism	1116.003854	428.3675676	348.9387387	1149.133929	698.3212719	175.1739691	128.9992132	203.6148047	228.4733728	404.7871845	841.8173741	185.7272977	500.9546961	984.3493976	191.7879023	436.7530864	306.3048201	808.2157534	2182.78979	81.21923523	320.0902904	458.9387145	556.4102564	169.951094	10.34063745	574.8565966	402.1362587	702.1209406
Carbohydrates	Ratio of Glucose 6-phosphate/D-Glucose	HMDB01401/HMDB00122	C00092/C00031	Galactose Metabolism,Gluconeogenesis,Glucose-Alanine Cycle,Glycolysis,Lactose Degradation,Lactose Synthesis,Transfer of Acetyl Groups into Mitochondria; Galactose Metabolism,Gluconeogenesis,Glycolysis,Inositol Metabolism,Inositol Phosphate Metabolism,Nucleotide Sugars Metabolism,Pentose Phosphate Pathway,Starch and Sucrose Metabolism	0.003178489	0.004347113	0.010823036	0.001966876	0.00510466	0.005041625	0.013762671	0.009438726	0.014260463	0.002006088	0.001224259	0.009540959	0.00649809	0.006717875	0.008681394	0.005289958	0.008444392	0.003031793	0.001730711	0.00725045	0.006664975	0.006098753	0.013200845	0.034160785	0.86813716	0.010164643	0.009918162	0.001111653
Carbohydrates	Ratio of L-Arabinose/L-Arabitol	HMDB00646/HMDB01851	C00259/C00532		0.442202945	0.660940885	0.369406663	0.412690974	0.482861566	0.419729362	0.171344165	0.268218085	0.149288366	0.34002458	0.840056121	0.772456206	0.922033414	0.295871782	0.355610358	0.527015437	0.570750647	0.221582085	0.285996445	0.347721658	0.377667601	0.818383988	0.903464203	3.260264676	0.504960914	0.453057407	0.324304129	0.75289845
Fatty Acids	Pelargonic acid	HMDB00847	C01601	NA	942	750	1581	1202	1512	1789	671	959	719	622	846	1621	1141	1282	852	1436	1286	935	1053	1199	2595	730	2408	1835	1493	1066	1114	837
Fatty Acids	Myristic acid	HMDB00806	C06424	Fatty Acid Biosynthesis	10720	8082	4066	8410	6420	6864	3030	2072	2767	3594	11146	9983	4930	3928	5053	14623	6030	18887	6634	2960	40027	16756	42942	11167	24639	5176	7972	4963
Fatty Acids	Palmitoleic acid	HMDB03229	C08362	NA	49605	26902	5211	36287	29242	24740	5972	3125	4657	7414	40100	49709	13079	15229	19052	32931	23272	70901	26009	5106	72419	46337	83948	19005	31111	16838	23316	12008
Fatty Acids	Palmitic acid	HMDB00220	C00249	Fatty Acid Biosynthesis,Fatty Acid Elongation In Mitochondria,Fatty acid Metabolism,Glycerolipid Metabolism	1338210	1249335	892504	1165903	956321	1240451	608167	347247	396418	726312	1347387	1212151	855210	761199	813728	752699	902079	1277993	726231	614091	1069715	1183318	1015222	700964	884074	955574	865569	553583
Fatty Acids	Heptadecanoic acid	HMDB02259	NA	NA	10193	6948	7903	3740	6907	6691	3121	3281	3228	3987	8309	8568	7472	4218	5011	5329	4777	4832	4404	3579	9128	12465	11510	6140	7507	5761	6255	3195
Fatty Acids	Linoleic acid	HMDB00673	C01595	Alpha Linolenic Acid and Linoleic Acid Metabolism	116530	55245	60144	57091	83208	59040	41940	24587	30967	38922	57348	91605	77147	42990	48818	57550	55333	88666	52354	27416	161237	160943	169950	123203	119329	47699	103794	39789
Fatty Acids	Oleic acid	HMDB00207	C00712	NA	267556	99951	91326	132734	106787	93458	68684	35993	39051	77193	190301	244411	105922	89389	94743	121036	92843	252075	98736	52239	341857	530502	443446	261792	330168	121115	210011	82566
Fatty Acids	Stearic acid	HMDB00827	C01530	Mitochondrial Beta-Oxidation of Long Chain Saturated Fatty Acids,Plasmalogen Synthesis	545242	253243	461992	222164	389729	355036	175437	121878	131620	146252	373850	385384	429514	200233	217368	185317	181061	186230	127062	109381	379297	630412	637224	247747	337073	240230	323812	117043
Fatty Acids	Nonadecanoic acid	HMDB00772	C16535	NA	6229	2906	3173	3077	3170	3241	2118	1865	1422	1731	4902	4815	4043	3092	2541	2471	2568	2554	1612	1387	2766	5044	4467	2243	2152	2640	2513	974
Fatty Acids	Arachidonic acid	HMDB01043	C00219	Alpha Linolenic Acid and Linoleic Acid Metabolism,Arachidonic Acid Metabolism	7581	6322	4010	5318	4088	6364	2425	2349	1745	2863	5435	6345	5676	3630	4167	3350	4102	3992	2515	3126	9365	10240	8181	6703	4484	2736	5726	3433
Fatty Acids	Arachidic acid	HMDB02212	C06425	NA	5474	2670	2022	2378	1717	2123	1988	928	1417	2155	4709	4153	3356	2749	2184	1566	2125	2467	1684	1428	2693	3548	3602	1673	1701	2009	2142	852
Fatty Acids	Docosahexaenoic acid	HMDB02183	C06429	Alpha Linolenic Acid and Linoleic Acid Metabolism	7706	5285	3617	6342	4799	5744	2716	1933	1136	3083	6865	8369	6818	4427	4616	5012	5809	7217	3728	3027	14514	12652	11578	7089	10134	3449	7396	5354
Fatty Acids	Behenic acid	HMDB00944	C08281	NA	2150	1420	1000	785	805	854	940	602	776	713	1774	1243	1070	934	848	678	692	736	660	609	1405	1232	1112	567	856	863	941	545
Fatty Acids	Tetracosanoic acid	HMDB02003	C08320	Beta Oxidation of Very Long Chain Fatty Acids	2346	1528	1102	834	692	1103	1095	856	539	961	1963	1335	1374	986	968	824	1034	624	767	710	1561	1263	1286	548	942	1112	894	484
Indoles	3-Indolepropionic acid	HMDB02302	NA	NA	4257	3973	2648	4431	4018	2089	1856	3472	1415	2549	3651	3153	2393	2000	1806	7115	4667	1370	5981	4753	633	764	885	1757	545	2071	588	370
Indoles	Tryptamine	HMDB00303	C00398	Tryptophan Metabolism	3111	4207	3712	8882	5273	12644	8940	10218	6740	8308	6482	3012	13253	5831	10603	3523	12332	5791	4451	4125	4893	5104	13108	6604	5206	9979	12895	6846
Indoles	Serotonin	HMDB00259	C00780	Tryptophan Metabolism	37587	40583	54353	41716	31655	77853	31979	22626	29452	28872	50074	57340	53691	57080	51094	31573	48135	41709	24647	23659	29411	41284	38578	13351	54965	32935	29689	17916
Indoles	Ratio of Tryptamine/L-Tryptophan	HMDB00303/HMDB00929	C00398/C00078	Tryptophan Metabolism; Transcription/Translation,Tryptophan Metabolism	0.009555842	0.03007965	0.025741489	0.041217307	0.060769851	0.041552193	0.04770137	0.023008435	0.035766404	0.042206225	0.0343279	0.022072726	0.055578854	0.05685397	0.085324342	0.013290327	0.053546617	0.031322851	0.029180953	0.026390879	0.030583544	0.040891538	0.055690093	0.122466389	0.020342215	0.053778623	0.046658127	0.054784655
Lipids	Glycerol 3-phosphate	HMDB00126	C00093	Glycerol Phosphate Shuttle,Glycerolipid Metabolism,Mitochondrial Electron Transport Chain,Phospholipid Biosynthesis	22263	17432	15554	17599	17941	22838	17322	13196	16773	16407	25210	28595	28320	20842	21995	18237	21654	14016	12895	16501	16228	19224	20617	10828	15701	12787	14962	7123
Lipids	O-Phosphoethanolamine	HMDB00224	C00346	Sphingolipid Metabolism	13399	13882	4948	14361	10098	6975	17468	2866	12583	13439	13492	19475	19781	15251	14798	5918	5487	13691	11447	13090	15144	12734	33529	7623	23916	14337	20528	13046
Lipids	MG182	HMDB11568	NA	NA	4129	2646	896	1894	1665	2090	1668	606	973	2295	3729	3866	3492	2317	3525	1188	3283	4056	3619	1739	846	2095	588	586	430	3421	1881	1429
Lipids	Cholesterol	HMDB00067	C00187	Bile Acid Biosynthesis,Steroid Biosynthesis,Steroidogenesis	219466	339918	234036	282497	250546	269421	348533	225331	277116	255456	273881	295487	339044	287270	316522	259612	308792	280781	236768	329968	389894	659117	748595	672471	401747	192434	537416	394288
Nucleotide	Uracil	HMDB00300	C00106	Beta-Alanine Metabolism,Pyrimidine Metabolism	4476	2650	11596	4539	4022	3131	4262	3420	2901	3202	2478	3525	4128	2416	4369	4382	5108	1440	5543	2806	9880	3798	15388	18801	17179	11045	8145	2793
Nucleotide	Allantoin	HMDB00462	C01551	NA	5988	1452	10509	2598	7546	12888	8261	5614	4080	15385	5524	25460	6840	4794	4243	7620	14910	1989	13890	12487	4099	281	3927	697	2819	20472	2871	4508
Nucleotide	Inosine	HMDB00195	C00294	Purine Metabolism	523	4897	373	185	712	60	182	226	382	523	2704	2575	634	946	5381	3293	410	19821	2554	3738	431	2520	2761	2168	2368	2355	13486	10233
Nucleotide	Adenosine	HMDB00050	C00212	Purine Metabolism	360	1078	286	58	62	83	273	546	150	576	344	390	64	304	310	427	342	74	223	310	490	469	137	599	463	336	1280	1226
Nucleotide	Xanthosine	HMDB00299	C01762	Purine Metabolism	556	843	426	995	210	1390	2515	1351	1135	1255	727	1679	754	755	1282	501	383	715	882	613	352	1072	1048	441	2711	1429	333	884
Nucleotide	Guanosine	HMDB00133	C00387	Purine Metabolism	2206	1001	2437	1578	699	1351	1493	989	784	1120	971	3323	1076	506	1238	774	1549	1736	1220	484	325	228	326	241	102	1074	835	1042
Nucleotide	Ratio of Inosine/Adenosine	HMDB00195/HMDB00050	C00294/C00212	Purine Metabolism	1.452777778	4.542671614	1.304195804	3.189655172	11.48387097	0.722891566	0.666666667	0.413919414	2.546666667	0.907986111	7.860465116	6.602564103	9.90625	3.111842105	17.35806452	7.711943794	1.198830409	267.8513514	11.4529148	12.05806452	0.879591837	5.373134328	20.15328467	3.619365609	5.114470842	7.008928571	10.5359375	8.346655791
Organic Acids	Pyruvic acid	HMDB00243	C00022	Alanine Metabolism,Amino Sugar Metabolism,Ammonia Recycling,Citric Acid Cycle,Cysteine Metabolism,Gluconeogenesis,Glucose-Alanine Cycle,Glycine and Serine Metabolism,Glycolysis,Pyruvaldehyde Degradation,Pyruvate Metabolism,Transfer of Acetyl Groups into Mitochondria,Urea Cycle	27802	51860	24520	24400	30679	30386	20555	37321	20936	28259	15981	8717	22265	28665	22767	18740	27237	7792	18353	28536	13516	23976	37476	25761	33820	23410	8059	20036
Organic Acids	L-Lactic acid	HMDB00190	C00186	Gluconeogenesis,Pyruvate Metabolism	175245	61614	12527	31132	47038	75113	68369	50714	74649	64514	45801	110063	40732	85802	24560	59093	147749	37486	94775	120725	169909	76667	104990	192542	38631	181379	127213	76955
Organic Acids	Glycolic acid	HMDB00115	C00160	NA	445923	382134	313683	360925	507718	316209	342942	335818	255704	259416	309947	266068	380738	297597	342279	341934	338070	244500	305248	309871	281623	171882	261627	137512	365077	402576	346561	206032
Organic Acids	Oxalic acid	HMDB02329	C00209	NA	7380	8532	4239	2963	11596	4894	7482	9030	9920	5777	12877	10576	12196	8525	8999	2968	8744	8715	6032	8556	9893	22995	14328	5975	4927	9081	17709	10243
Organic Acids	2-Hydroxy-3-methylbutyric acid	HMDB00407	NA	NA	10428	8651	4415	7676	7286	4455	7110	1642	5574	13273	18523	12211	2246	11191	8088	13490	4266	8020	10676	10782	81626	100803	15458	56930	73039	15149	12221	6394
Organic Acids	Benzoic acid	HMDB01870	C00180	NA	11160	9596	6280	6616	4366	5457	5192	17619	6195	5293	10569	6892	4952	5224	6599	6348	5017	4307	4807	6251	6150	6292	14776	6890	5357	4593	7943	5536
Organic Acids	Succinic acid	HMDB00254	C00042	Carnitine Synthesis,Citric Acid Cycle,Glutamate Metabolism,Mitochondrial Electron Transport Chain,Phytanic Acid Peroxisomal Oxidation	15963	9136	30908	21934	9343	11659	13394	15607	2380	11715	12241	7988	9354	4257	10166	28172	16675	6268	24192	13364	30114	11695	26714	26578	53162	22351	15556	10719
Organic Acids	Glyceric acid	HMDB00139	C00258	Glycerolipid Metabolism,Glycine and Serine Metabolism	2445	1573	2724	2685	1943	3411	2702	1478	3040	2816	4382	3564	2620	1917	3628	2967	2757	3618	2569	2688	1521	2177	2901	4678	3601	2185	2031	1929
Organic Acids	Fumaric acid	HMDB00134	C00122	Arginine and Proline Metabolism,Aspartate Metabolism,Citric Acid Cycle,Mitochondrial Electron Transport Chain,Phenylalanine and Tyrosine Metabolism,Tyrosine Metabolism,Urea Cycle	9626	5597	6769	10318	4331	8801	6068	9083	5283	12209	10772	4342	5389	5728	6399	20799	15062	4839	12156	16733	8567	5990	8485	9283	10521	8507	6692	5652
Organic Acids	3-Pyridylacetic acid	HMDB01538	NA	NA	18	44	39	30	25	73	39	40	14	54	12	54	48	36	46	45	53	50	38	57	41	38	98	45	30	41	46	43
Organic Acids	Glutaric acid	HMDB00661	C00489	NA	3276	1131	2103	2611	1094	2435	1771	2587	1333	2319	1986	2279	2023	1106	834	4973	2550	1531	2528	1550	14387	1750	5791	3472	20471	3770	1282	1403
Organic Acids	Malic acid	HMDB00744	C00711	Gluconeogenesis,Malate-Aspartate Shuttle	168974	107819	126804	188599	66845	157703	94663	160152	63117	190899	179477	61121	99883	115942	99683	507487	310607	68355	198389	324083	166904	56065	129142	71921	177830	116582	61472	30091
Organic Acids	Oxoglutaric acid	HMDB00208	C00026	Alanine Metabolism,Ammonia Recycling,Carnitine Synthesis,Citric Acid Cycle,Gluconeogenesis,Glucose-Alanine Cycle,Glutamate Metabolism,Glycine and Serine Metabolism,Malate-Aspartate Shuttle,Phytanic Acid Peroxisomal Oxidation,Urea Cycle	12966	11607	10124	17402	5123	15529	6514	16714	1424	15001	12371	12445	6707	7625	6537	30080	11411	5737	15766	11239	9402	10281	11270	12015	12680	7486	3854	3173
Organic Acids	3-Hydroxybutyric acid	HMDB00357	C01089	Fatty Acid Biosynthesis	237	364	364	284	281	351	670	404	582	626	458	1694	423	423	416	255	206	536	465	488	529	575	510	502	609	348	458	517
Organic Acids	Hypotaurine	HMDB00965	C00519	Taurine and Hypotaurine Metabolism	5593	6823	8678	8807	4229	9811	5056	18588	5035	8193	5823	5074	6677	5150	6379	28771	12305	4171	5923	8536	4569	2130	6144	3016	7359	4178	4048	2716
Organic Acids	4-Hydroxybenzoic acid	HMDB00500	C00156	Ubiquinone Biosynthesis	360	418	364	296	212	322	367	427	376	423	295	428	314	208	301	392	293	307	343	426	538	312	213	413	608	273	302	319
Organic Acids	Citric acid	HMDB00094	C00158	Citric Acid Cycle,Transfer of Acetyl Groups into Mitochondria	311748	141406	27147	499976	315371	65206	325142	36395	321567	117523	475953	770105	81097	160257	452455	712806	389259	258000	432801	137652	49170	137352	1060245	34119	814522	44412	95784	214295
Organic Acids	Isocitric acid	HMDB00193	C00311	Citric Acid Cycle	311748	141406	330900	499976	315371	473017	325142	384945	321567	494857	523537	770105	464550	296364	452455	712806	389259	419194	432801	445808	605939	364058	1060245	309534	814522	429158	325246	214295
Organic Acids	Uric acid	HMDB00289	C00366	Purine Metabolism	69603	18914	76228	58347	56884	48749	44383	41167	36795	28747	56092	75487	63446	37500	59524	72229	49818	51946	58361	23890	83478	22631	56703	8991	69098	57398	28117	12161
Organic Acids	Petroselinic acid	HMDB02080	C08363	NA	34571	12831	12949	27804	12934	25166	6267	12432	3770	12764	29786	29183	24622	11381	15716	19199	20405	19957	13789	7816	21051	49006	36787	16943	30252	15782	15125	10635
Organic Acids	Ratio of Fumaric acid/Succinic acid	HMDB00134/HMDB00254	C00122/C00042	Arginine and Proline Metabolism,Aspartate Metabolism,Citric Acid Cycle,Mitochondrial Electron Transport Chain,Phenylalanine and Tyrosine Metabolism,Tyrosine Metabolism,Urea Cycle; Carnitine Synthesis,Citric Acid Cycle,Glutamate Metabolism,Mitochondrial Electron Transport Chain,Phytanic Acid Peroxisomal Oxidation	0.603019483	0.612631349	0.219004788	0.470411234	0.463555603	0.754867484	0.453038674	0.581982444	2.219747899	1.04216816	0.879993465	0.543565348	0.576117169	1.345548508	0.629451112	0.738286242	0.903268366	0.772016592	0.502480159	1.252095181	0.284485621	0.512184694	0.317623718	0.349273836	0.197904518	0.380609369	0.430187709	0.527287993
Organic Acids	Ratio of Pyruvic acid/L-Lactic acid	HMDB00243/HMDB00190	C00022/C00186	Gluconeogenesis,Pyruvate Metabolism; Alanine Metabolism,Amino Sugar Metabolism,Ammonia Recycling,Citric Acid Cycle,Cysteine Metabolism,Gluconeogenesis,Glucose-Alanine Cycle,Glycine and Serine Metabolism,Glycolysis,Pyruvaldehyde Degradation,Pyruvate Metabolism,Transfer of Acetyl Groups into Mitochondria,Urea Cycle	0.158646466	0.841691823	1.957372076	0.783759476	0.652217356	0.404537164	0.300647954	0.735911188	0.280459216	0.438028955	0.348922513	0.079200094	0.546621821	0.334083122	0.926995114	0.31712724	0.184346425	0.207864269	0.193648114	0.23637192	0.079548464	0.312729075	0.356948281	0.133794185	0.875462711	0.129066761	0.063350444	0.260359951
Organic Acids	Ratio of Oxoglutaric acid/Isocitric acid	HMDB00208/HMDB00193	C00026/C00311	Citric Acid Cycle; Alanine Metabolism,Ammonia Recycling,Carnitine Synthesis,Citric Acid Cycle,Gluconeogenesis,Glucose-Alanine Cycle,Glutamate Metabolism,Glycine and Serine Metabolism,Malate-Aspartate Shuttle,Phytanic Acid Peroxisomal Oxidation,Urea Cycle	0.041591285	0.082082797	0.030595346	0.034805671	0.01624436	0.032829687	0.020034323	0.04341919	0.004428315	0.030313808	0.023629658	0.016160134	0.014437628	0.025728496	0.014447846	0.04219942	0.029314672	0.013685787	0.036427827	0.025210404	0.015516413	0.028240006	0.010629619	0.038816414	0.015567413	0.017443459	0.011849492	0.014806692
Phenols	Dopamine	HMDB00073	C03758	Catecholamine Biosynthesis,Tyrosine Metabolism	287	1077	2507	6649	992	8689	2050	4588	353	2417	3060	1120	6801	1965	3733	1143	8671	1656	2060	1603	2431	2307	2380	885	2165	1488	1290	4365
Phosphate	Phosphate	HMDB01429	C00009	NA	796996	373555	456136	923349	730844	917449	183151	766572	883585	532344	443731	605914	295049	921718	463962	379292	912787	503472	410027	400842	933972	480142	171669	884102	886810	208656	369692	259309
Vitamin	Pantothenic acid	HMDB00210	C00864	Beta-Alanine Metabolism,Pantothenate and CoA Biosynthesis	1103	357	1076	1035	4621	1395	1160	1690	2116	1527	1066	1658	2252	2279	2501	747	1961	879	3000	3789	663	586	725	432	1028	665	1392	1426
Vitamin	Alpha-Tocopherol	HMDB01893	C02477	NA	1227	1644	1217	1518	1645	1045	1944	790	1231	1336	1730	1927	2661	1863	1827	1343	1417	1489	1041	924	714	2762	1552	1821	2049	1396	2576	1467
NA	Unknown_1	NA	NA	NA	1257	1408	1020	431	1630	486	1074	1443	603	837	747	318	910	1564	652	780	973	559	426	1476	1490	889	3143	504	1382	1611	5394	456
NA	Unknown_2	NA	NA	NA	41535	44187	36461	42180	54941	54743	60282	62006	65547	63746	46024	51775	51401	46552	57591	61216	59824	60228	64822	65466	43285	53983	78050	28153	46036	61608	61673	64956
NA	Unknown_3	NA	NA	NA	522276	714169	742188	564535	919651	751753	517399	661219	656962	449448	1028540	1135763	939256	636044	1001496	604943	791785	927367	471110	673901	832650	1343605	1440978	405641	348530	1406474	1724886	833680
NA	Unknown_4	NA	NA	NA	173541	228157	79370	54128	250938	68859	44309	228198	298785	37219	597016	96683	156761	230483	213838	88618	144745	387559	173508	316246	530942	405935	392670	536615	163023	196114	275595	187859
NA	Unknown_6	NA	NA	NA	5442	4744	6263	4459	3784	5607	2870	2467	2721	2869	5865	8365	4135	3474	4765	5711	4221	3410	2378	7477	5657	11146	18675	16823	7489	4777	15080	4325
NA	Unknown_7	NA	NA	NA	3544	3942	4509	4698	5815	6976	7630	8145	9285	8756	3131	3847	4605	2300	5961	7499	9078	6835	8712	10129	3683	5211	5776	3302	4935	5647	8546	10685
NA	Unknown_8	NA	NA	NA	6079	5452	8137	7922	5395	8697	7338	9051	8817	11821	7861	8262	6617	5575	8371	7302	8183	8036	9973	8391	7622	4328	8673	6156	6994	7043	5732	8784
NA	Unknown_9	NA	NA	NA	5705	2853	3030	4079	1822	2016	2121	2086	1756	1934	5571	1255	2448	2150	862	758	3826	669	885	3800	6487	3009	5498	4094	3942	5367	2584	611
NA	Unknown_11	NA	NA	NA	6599	6011	6923	6761	4982	6928	4866	5459	4594	6077	7235	5965	6667	5568	6900	6068	5717	5263	4795	5827	7442	7499	2750	7269	7226	2131	2538	5251
NA	Unknown_12	NA	NA	NA	13209	8376	18741	10444	8859	9126	16042	19546	10761	14587	12082	7059	14825	8932	9337	8005	9928	7666	8869	9813	13182	5606	7593	5975	9092	14334	11222	10482
NA	Unknown_13	NA	NA	NA	107618	118134	94098	101594	105283	184338	125255	221988	140521	134857	318111	251327	166799	145064	161239	145700	171362	246505	100319	223431	173192	248649	107726	288376	152041	87417	242860	448729
NA	Unknown_14	NA	NA	NA	11569	10465	12853	15835	14326	19372	11014	13825	11314	13737	17904	12611	18693	12144	17120	11258	16846	10607	10760	10977	13989	17507	11923	16883	14227	7228	9347	15949
NA	Unknown_15	NA	NA	NA	14187	21432	44418	19948	22708	23693	19248	62709	25434	6051	23663	14650	25257	17397	37989	31451	20091	18659	21561	36502	32234	18837	44465	18893	20994	45645	51472	22519
NA	Unknown_16	NA	NA	NA	13450	7593	10854	8022	5416	11134	14352	4876	8342	16545	22330	29862	12271	10576	12625	8904	11032	10914	11886	18263	20756	6792	17902	12358	23486	9731	4566	5728
NA	Unknown_17	NA	NA	NA	753	2619	2975	1179	1900	1999	2382	1066	2271	1772	1589	2739	1125	2790	3411	854	1140	1754	3053	3978	599	1207	816	942	2626	1690	1030	2157
NA	Unknown_18	NA	NA	NA	21637	24340	29018	17353	21209	40373	29864	51324	33415	27898	34395	20826	35697	19960	45981	36319	32267	18042	14978	33517	24211	28344	59970	15796	18232	49299	30229	12704
NA	Unknown_19	NA	NA	NA	3852	5780	4385	2770	2804	5521	4522	5856	4187	6245	4933	4566	5587	3618	4483	7019	3991	3102	4025	5467	2760	4826	4538	4340	4046	6014	4656	2583
NA	Unknown_20	NA	NA	NA	1044	2285	4560	2675	1687	3720	4825	18543	1983	2950	1069	1106	4779	2503	2776	11839	6384	1395	3323	2599	2808	1927	16048	1768	5351	9160	19244	3368
NA	Unknown_21	NA	NA	NA	9252	18074	11582	83875	47145	131153	45017	113858	33575	46437	44837	10423	115624	36782	64670	24079	127577	26935	28316	5360	15102	31573	53731	46656	46001	21881	30739	55172
NA	Unknown_22	NA	NA	NA	5668	3887	4828	3546	3200	5147	5408	2461	4426	5972	7051	11632	5123	5652	4872	4826	5502	4805	4968	6069	9573	2222	4590	4184	7911	5088	2025	2265
NA	Unknown_23	NA	NA	NA	1637	2263	3480	2999	935	3825	3355	10274	1930	3652	2046	2712	3556	1254	2819	6430	3940	1680	2930	3247	1318	1087	3897	1895	2217	3258	2955	2138
NA	Unknown_24	NA	NA	NA	3455	29835	25052	33295	34794	28109	14532	28428	14962	17890	3497	3841	14465	22712	15405	14614	22883	2228	9753	15153	27217	22298	24689	23762	33891	20931	12106	4612
NA	Unknown_25	NA	NA	NA	56615	71983	45326	66146	39646	62699	44421	61313	35740	52944	67037	57144	48888	58932	39623	49992	60569	69024	46927	53670	14946	7206	38483	32382	38831	42535	47932	34564
NA	Unknown_26	NA	NA	NA	113011	161396	113259	162816	80303	65641	127904	97649	27274	67858	225654	30211	50889	59790	33283	171008	100274	26967	81289	51177	89692	31819	133591	78707	105751	119426	42554	38232
NA	Unknown_27	NA	NA	NA	673826	691852	638258	726201	552255	583744	515431	623857	575075	596627	759525	687116	608534	584511	314938	304202	677133	747616	573121	665300	735209	789268	826340	501242	553733	607906	584149	570868
NA	Unknown_28	NA	NA	NA	8228	6851	7423	7940	8100	7550	12194	10493	9008	10218	4595	34785	6254	4589	7850	5091	7216	4845	3566	3728	2171	1853	2066	1036	1373	7706	1052	1887
NA	Unknown_29	NA	NA	NA	67175	142387	52053	190845	64276	80879	83747	74675	55776	11683	116377	69862	84413	61684	161569	51182	50165	112702	216927	42486	21569	19655	12153	1454	3390	87328	49535	47332
NA	Unknown_30	NA	NA	NA	439372	885420	421716	1061285	338305	219396	478264	348010	271119	386494	675164	498912	799008	306420	815183	146455	465818	728392	242981	347302	64093	57851	36053	6202	794	379300	380426	274320
NA	Unknown_31	NA	NA	NA	8566	10662	7358	12855	9143	10470	8510	3884	7767	11284	10757	30671	10342	9003	7698	6910	12165	10372	11153	8672	8540	9439	15051	6508	11303	11338	6722	3823
NA	Unknown_32	NA	NA	NA	374858	564922	328577	536347	418396	533419	254957	183609	218850	362037	513207	469601	266789	388174	301529	168072	504961	615090	368287	415367	51828	45227	28833	3984	1052	519164	372959	140983
NA	Unknown_33	NA	NA	NA	2381	3001	1579	3366	2046	3545	1964	1628	1901	2742	2613	3265	2418	2672	2794	1471	5445	2329	2287	3181	1618	1093	2878	780	1652	1892	2530	1371
NA	Unknown_34	NA	NA	NA	2628	848	2488	1741	2109	3812	2352	3013	2843	3088	3912	1724	1520	1936	3783	2727	3086	1415	2482	2344	2624	3451	2978	1434	1787	4496	7161	3984
NA	Unknown_35	NA	NA	NA	18192	29672	17169	29734	21239	31083	16648	12336	14692	14971	23112	25933	15398	21339	14245	10701	24106	41151	17273	15270	4594	2983	1640	5550	11743	41300	23517	9357
NA	Unknown_36	NA	NA	NA	3193	1268	3884	2658	2610	2157	2189	2032	1120	1850	2184	1498	1419	1677	926	1033	2149	1559	1104	1643	7417	1438	6413	2158	3232	1024	765	1002
NA	Unknown_37	NA	NA	NA	2334	2466	3298	4004	3186	20812	1418	1622	3555	4053	39635	7952	5224	5956	4136	4279	4670	20579	4025	8819	10301	6699	8923	10445	9253	2506	3832	1453
NA	Unknown_38	NA	NA	NA	4285	1669	3376	1283	1423	1669	669	851	426	832	2532	2525	2491	1527	1250	1022	1196	806	569	653	1986	3361	1560	1017	1088	1675	1662	491
NA	Unknown_39	NA	NA	NA	25518	27002	12831	22148	16639	24497	20566	14051	13928	15502	29441	24111	25989	18163	17626	13649	19214	18304	13532	26916	31930	31590	28091	18179	29939	13545	28690	16562
NA	Unknown_40	NA	NA	NA	844	759	854	1251	639	1703	1819	2772	2022	1803	595	1991	799	810	740	984	2334	3064	1421	2160	387	2101	749	592	459	2931	2642	2593
NA	Unknown_41	NA	NA	NA	1046	974	927	795	955	2375	2157	2592	2078	2380	910	3281	874	1143	953	1015	3127	3098	1696	2229	1258	2231	730	561	472	3137	2351	2431
NA	Unknown_42	NA	NA	NA	767	1147	696	477	457	699	686	704	570	403	848	780	1010	816	702	686	739	609	469	419	976	1989	1202	1432	1671	394	1067	926
NA	Unknown_43	NA	NA	NA	8552	11026	5841	12194	9705	13553	7756	6918	8856	4471	12962	11158	16580	11236	10274	9405	11741	10732	7764	11172	5882	12185	9504	6203	8703	4751	11108	6970
NA	Unknown_44	NA	NA	NA	2441	9937	2550	2846	2783	2568	1599	4711	3051	7814	2639	237	3234	2850	1129	3337	3482	3277	359	1300	2958	157	3026	3851	160	3588	11389	5195
NA	Unknown_45	NA	NA	NA	18148	19135	10272	27466	12807	24548	12776	8441	13495	12592	39802	19545	36600	16848	10319	26110	21062	17594	13967	24844	9231	16509	16527	6654	14488	6168	7955	4895
